# Supplementary material for: Targeting Neuroinflammation with Abscisic Acid Reduces Pain Sensitivity in Females and Hyperactivity in Males of an ADHD Mice Model
Source: Cells. 2023 Jan 31;12(3):465. doi: 10.3390/cells12030465 (PMC9914171; doi:10.3390/cells12030465)
Supplement: Supplementary file 1 [file cells-12-00465-s001.zip]

Archive with 1 entries (1 files):
- cells-2170251-supplementary.pdf
